# Supplementary material for: Prognostic signature based on m6A-related lncRNAs to predict overall survival in pancreatic ductal adenocarcinoma
Source: Sci Rep. 2022 Feb 23;12:3079. doi: 10.1038/s41598-022-07112-8 (PMC8866422; doi:10.1038/s41598-022-07112-8)
Supplement: Supplementary file 2 — Supplementary Information 2. [file 41598_2022_7112_MOESM2_ESM.xlsx]

## Sheet: S1
Table S1: The clinical characteristics of PDAC patients in the TCGA and the ICGC cohort.
Id	Futime	Fustat	Age	Gender	Tumor_location	Surgery_type	Grade	Pathologic_stage	Pathologic_T	Pathologic_N	Pathologic_M	Tumor_size	Dataset
TCGA-HZ-A77P	330	0	77	MALE	Head of Pancreas	Whipple	G1	Stage IIB	T3	N1	MX	3.1	TCGA
TCGA-IB-AAUR	338	0	67	MALE	Head of Pancreas	Whipple	G1	Stage IIB	T3	N1	M0	3.7	TCGA
TCGA-3A-A9IV	1103	0	59	FEMALE	Tail of Pancreas	Other Method (please specify)	G1	Stage IB	T2	N0	MX	3	TCGA
TCGA-2J-AABH	677	0	61	MALE	Body of Pancreas	Distal Pancreatectomy	G3	Stage IIA	T3	N0	M0	2.2	TCGA
TCGA-F2-A44H	586	0	65	MALE	Head of Pancreas	Whipple	G2	Stage IIA	T3	N0	M0	3.5	TCGA
TCGA-HZ-7924	840	0	60	FEMALE	Head of Pancreas	Whipple	G2	Stage IIA	T3	N0	MX	5	TCGA
TCGA-HZ-A49G	660	0	58	FEMALE	Head of Pancreas	Whipple	G2	Stage IIB	T2	N1	MX	3	TCGA
TCGA-FB-AAQ2	153	1	81	FEMALE	Head of Pancreas	Whipple	G3	Stage IIB	T3	N1	MX	5.5	TCGA
TCGA-2L-AAQE	684	1	56	MALE	Head of Pancreas	Whipple	G2	Stage IIB	T3	N1	M0	4.5	TCGA
TCGA-IB-AAUM	8	0	76	MALE	Head of Pancreas	Whipple	G3	Stage IIB	T2	N1	M0	2.1	TCGA
TCGA-HZ-A49I	308	1	77	MALE	Head of Pancreas	Whipple	G2	Stage IIB	T3	N1	MX	5	TCGA
TCGA-FZ-5922	1101	1	81	MALE	Head of Pancreas	Whipple	G2	Stage IIA	T3	N0	M0	1.8	TCGA
TCGA-FB-A4P6	363	0	54	MALE	Head of Pancreas	Whipple	G1	Stage IIB	T3	N1	MX	4.5	TCGA
TCGA-3A-A9IO	1942	0	55	MALE	Body of Pancreas	Distal Pancreatectomy	G1	unknow	TX	NX	MX	3	TCGA
TCGA-YB-A89D	350	0	59	MALE	Head of Pancreas	Whipple	G2	Stage IIB	T3	N1	MX	3.2	TCGA
TCGA-HZ-7925	614	1	66	MALE	Head of Pancreas	Whipple	G2	Stage IIB	T3	N1	MX	4.7	TCGA
TCGA-IB-7654	476	1	80	MALE	Head of Pancreas	Whipple	G2	Stage IIB	T2	N1	M0	3	TCGA
TCGA-XN-A8T5	720	0	53	FEMALE	Head of Pancreas	Whipple	G2	Stage IB	T2	N0	M0	2.5	TCGA
TCGA-3A-A9IS	998	0	67	MALE	Body of Pancreas	Distal Pancreatectomy	G1	Stage IB	T2	N0	MX	8	TCGA
TCGA-XD-AAUI	366	1	50	FEMALE	Head of Pancreas	Whipple	G2	Stage IIB	T3	N1	MX	3.5	TCGA
TCGA-HV-A7OL	252	0	70	MALE	Head of Pancreas	Other Method (please specify)	G2	Stage IIA	T3	N0	MX	unknow	TCGA
TCGA-HZ-8002	366	1	61	MALE	Head of Pancreas	Whipple	G2	Stage IIB	T3	N1	MX	3.1	TCGA
TCGA-3A-A9IL	2741	0	39	FEMALE	Head of Pancreas	Whipple	G1	Stage I	T1	unknow	MX	1.3	TCGA
TCGA-3A-A9J0	743	0	75	MALE	Head of Pancreas	Whipple	G2	Stage IIB	T3	N1	MX	4	TCGA
TCGA-OE-A75W	267	1	75	MALE	Tail of Pancreas	Distal Pancreatectomy	G1	Stage IIA	T3	N0	M0	4.5	TCGA
TCGA-FZ-5924	480	1	83	MALE	Head of Pancreas	Other Method (please specify)	G3	Stage IIA	T3	N1	M0	3.2	TCGA
TCGA-2J-AABF	691	1	73	MALE	Head of Pancreas	Whipple	G3	Stage IIB	T3	N1	M0	3.2	TCGA
TCGA-FB-AAQ6	244	1	85	MALE	Tail of Pancreas	Distal Pancreatectomy	G2	Stage IA	T1	N0	MX	2	TCGA
TCGA-PZ-A5RE	470	1	44	FEMALE	Head of Pancreas	Whipple	G3	Stage IIB	T3	N1	MX	3	TCGA
TCGA-2J-AAB9	627	1	70	FEMALE	Head of Pancreas	Whipple	G1	Stage IIB	T3	N1	M0	4	TCGA
TCGA-2L-AAQJ	394	1	49	FEMALE	Head of Pancreas	Whipple	G2	Stage III	T4	N0	MX	3	TCGA
TCGA-HZ-A4BH	194	0	75	MALE	Head of Pancreas	Whipple	G3	Stage IIB	T3	N1b	MX	2.5	TCGA
TCGA-FB-AAPU	381	1	41	FEMALE	Head of Pancreas	Whipple	G2	Stage IIA	T3	N0	MX	4	TCGA
TCGA-Z5-AAPL	467	0	74	FEMALE	Other (please specify)	unknow	G1	Stage IIA	T3	N0	M0	unknow	TCGA
TCGA-FB-AAPQ	1130	1	65	MALE	Head of Pancreas	Whipple	G2	Stage IIB	T3	N1	MX	5	TCGA
TCGA-HZ-A9TJ	603	0	70	MALE	Tail of Pancreas	Total Pancreatectomy	G2	Stage IV	T3	N0	M1	8	TCGA
TCGA-IB-7897	486	1	53	FEMALE	Head of Pancreas	Whipple	G2	Stage IIB	T3	N1	M0	3.5	TCGA
TCGA-3A-A9I5	1794	0	57	MALE	Other (please specify)	Whipple	G1	unknow	unknow	N0	MX	3	TCGA
TCGA-HZ-8315	299	1	54	FEMALE	Head of Pancreas	Whipple	G2	Stage IIA	T3	N0	MX	6	TCGA
TCGA-FZ-5921	155	1	85	FEMALE	Head of Pancreas	Whipple	GX	Stage IIB	T3	N1	M0	unknow	TCGA
TCGA-FZ-5923	619	1	71	MALE	Head of Pancreas	Whipple	G1	Stage IV	T4	N1	M1	3.8	TCGA
TCGA-HZ-A8P1	7	0	81	MALE	Tail of Pancreas	Other Method (please specify)	G1	Stage IB	T2	N0	MX	5	TCGA
TCGA-IB-A7M4	483	0	81	MALE	Body of Pancreas	Distal Pancreatectomy	G3	Stage IIB	T3	N1	MX	unknow	TCGA
TCGA-IB-7647	666	1	41	MALE	Head of Pancreas	Whipple	G2	Stage IIB	T3	N1	M0	6	TCGA
TCGA-FB-AAPZ	716	0	54	MALE	Head of Pancreas	Whipple	G3	Stage IIB	T2	N1	MX	3.8	TCGA
TCGA-RB-AA9M	286	0	43	MALE	Tail of Pancreas	Distal Pancreatectomy	G3	Stage IIB	T1	N1	MX	2	TCGA
TCGA-LB-A8F3	379	0	64	FEMALE	Head of Pancreas	Whipple	G1	Stage IIA	T3	N0	MX	5	TCGA
TCGA-IB-A7LX	250	1	57	MALE	Head of Pancreas	Whipple	G2	Stage IIB	T3	N1	MX	5.5	TCGA
TCGA-IB-7888	1332	1	66	FEMALE	Head of Pancreas	Whipple	G2	Stage IIA	T3	N0	M0	3	TCGA
TCGA-S4-A8RM	646	0	67	MALE	Other (please specify)	Total Pancreatectomy	G3	Stage IIB	T3	N1	MX	6	TCGA
TCGA-FB-AAPS	228	0	62	FEMALE	Head of Pancreas	Whipple	G2	Stage IIB	T2	N1	MX	3	TCGA
TCGA-IB-AAUO	239	1	64	FEMALE	Head of Pancreas	Whipple	G3	Stage IIB	T3	N1	M0	2.7	TCGA
TCGA-3A-A9IB	224	1	69	FEMALE	Head of Pancreas	Whipple	G3	Stage IIB	T3	N1	MX	4	TCGA
TCGA-FB-AAPP	485	1	71	MALE	Head of Pancreas	Whipple	G3	Stage IIB	T3	N1	MX	5.5	TCGA
TCGA-F2-A7TX	95	1	77	MALE	Head of Pancreas	Whipple	G3	Stage IIB	T3	N1	M0	3.6	TCGA
TCGA-Q3-AA2A	95	0	64	FEMALE	Head of Pancreas	Whipple	G1	Stage IB	T3	N1	MX	unknow	TCGA
TCGA-LB-A9Q5	313	1	63	FEMALE	Head of Pancreas	Whipple	G3	Stage IIB	T3	N1	MX	3	TCGA
TCGA-XD-AAUH	395	0	57	FEMALE	Head of Pancreas	Whipple	G2	Stage IIB	T3	N1	M0	2.8	TCGA
TCGA-IB-7649	467	1	73	FEMALE	Head of Pancreas	Whipple	G2	Stage IIB	T3	N1	M0	4	TCGA
TCGA-IB-A5SO	365	1	71	MALE	Head of Pancreas	Whipple	G2	Stage IIB	T3	N1	M0	3.8	TCGA
TCGA-3A-A9IJ	1854	0	65	MALE	Head of Pancreas	Whipple	G1	Stage IB	T2	N0	MX	3.5	TCGA
TCGA-FB-A5VM	449	0	74	MALE	Head of Pancreas	Whipple	G3	Stage IB	T2	N0	M0	4.5	TCGA
TCGA-IB-8127	522	0	59	MALE	Head of Pancreas	Whipple	G2	Stage IIB	T3	N1	M0	4.5	TCGA
TCGA-3E-AAAZ	2182	1	71	MALE	Head of Pancreas	Other Method (please specify)	G2	Stage IIA	T3	N0	MX	3.2	TCGA
TCGA-2J-AABU	277	1	56	MALE	Head of Pancreas	Whipple	G3	Stage IIB	T3	N1	M0	3.3	TCGA
TCGA-HV-AA8V	920	0	50	MALE	Head of Pancreas	Other Method (please specify)	G3	Stage IIB	T3	N1	MX	unknow	TCGA
TCGA-IB-AAUU	245	0	35	MALE	Head of Pancreas	Whipple	G3	Stage IIB	T3	N1	M0	3	TCGA
TCGA-IB-A5SS	460	1	64	FEMALE	Tail of Pancreas	Distal Pancreatectomy	G3	Stage IIB	T3	N1	M0	4.5	TCGA
TCGA-3A-A9IU	458	1	65	MALE	Head of Pancreas	Whipple	G3	Stage IIB	T3	N1	MX	4	TCGA
TCGA-3A-A9IN	2084	0	62	FEMALE	Body of Pancreas	Other Method (please specify)	G2	Stage IB	T2	NX	MX	5	TCGA
TCGA-FB-AAQ0	473	1	68	MALE	Head of Pancreas	Whipple	G3	Stage IIA	T3	N0	MX	2.7	TCGA
TCGA-3A-A9IR	1542	0	64	FEMALE	Tail of Pancreas	Distal Pancreatectomy	G1	Stage IB	T2	N0	MX	4	TCGA
TCGA-IB-7891	648	0	49	FEMALE	Head of Pancreas	Whipple	G1	Stage IIB	T3	N1	M0	2.3	TCGA
TCGA-2J-AABI	969	0	55	FEMALE	Head of Pancreas	Whipple	G3	Stage IIA	T3	N0	M0	3.5	TCGA
TCGA-IB-AAUS	225	0	84	FEMALE	Other (please specify)	Whipple	G2	Stage IIB	T3	N1	M0	4	TCGA
TCGA-FB-AAPY	1059	1	71	MALE	Head of Pancreas	Whipple	G2	Stage IIB	T2	N1	MX	3.5	TCGA
TCGA-F2-A44G	233	1	79	FEMALE	Head of Pancreas	Whipple	G2	Stage IIB	T3	N1	M0	3.5	TCGA
TCGA-HV-A5A3	128	1	50	MALE	Body of Pancreas	Distal Pancreatectomy	G2	Stage IIA	T3	NX	MX	unknow	TCGA
TCGA-US-A774	695	1	76	FEMALE	Head of Pancreas	Whipple	G3	Stage IIB	T3	N1	MX	4	TCGA
TCGA-IB-A5SP	482	0	77	MALE	Head of Pancreas	Whipple	G2	Stage IIA	T3	N0	M0	3	TCGA
TCGA-US-A77E	430	1	73	MALE	Head of Pancreas	Whipple	G3	Stage IIB	T3	N1	MX	3.5	TCGA
TCGA-FZ-5919	741	1	59	FEMALE	Head of Pancreas	Whipple	G3	Stage IIB	T3	N1	MX	unknow	TCGA
TCGA-S4-A8RP	702	1	77	FEMALE	Head of Pancreas	Whipple	G3	Stage IIB	T3	N1	MX	2.8	TCGA
TCGA-M8-A5N4	584	0	48	FEMALE	Head of Pancreas	Whipple	G2	Stage IIA	T3	N0	M0	3.4	TCGA
TCGA-HZ-8001	706	0	69	MALE	Head of Pancreas	Whipple	G2	Stage III	T4	N0	MX	3	TCGA
TCGA-3A-A9I7	1323	0	45	MALE	Head of Pancreas	Whipple	G2	Stage IIB	T3	N1	MX	unknow	TCGA
TCGA-F2-A8YN	517	0	76	MALE	Head of Pancreas	Whipple	G2	Stage IIA	T3	N0	M0	4.8	TCGA
TCGA-IB-7645	1502	1	44	FEMALE	Head of Pancreas	Whipple	G1	Stage IIB	T3	N1	M0	4.5	TCGA
TCGA-IB-7890	598	1	73	MALE	Tail of Pancreas	Distal Pancreatectomy	G3	Stage IB	T2	N0	M0	2.8	TCGA
TCGA-FB-A4P5	179	1	69	FEMALE	Head of Pancreas	Whipple	G2	Stage IIB	T3	N1	MX	4.5	TCGA
TCGA-HZ-7926	518	1	57	MALE	Head of Pancreas	Whipple	G1	Stage IIB	T3	N1	MX	3.5	TCGA
TCGA-IB-A6UF	666	0	63	MALE	Head of Pancreas	Whipple	G2	Stage IIB	T3	N1	M0	3.3	TCGA
TCGA-HZ-7918	969	0	72	MALE	Head of Pancreas	Whipple	G3	Stage IIB	T3	N1	M0	5.5	TCGA
TCGA-3A-A9IH	1021	0	66	FEMALE	Body of Pancreas	Other Method (please specify)	G2	Stage IA	T1	N0	MX	2	TCGA
TCGA-FB-A78T	375	1	71	FEMALE	Head of Pancreas	Whipple	G2	Stage IIB	T3	N1	M0	3.5	TCGA
TCGA-2L-AAQA	143	1	76	MALE	Head of Pancreas	Whipple	G2	Stage IIB	T3	N1	MX	12	TCGA
TCGA-2J-AABE	676	0	73	MALE	Body of Pancreas	Distal Pancreatectomy	G2	Stage IIA	T3	N0	M0	5.8	TCGA
TCGA-2L-AAQI	103	1	66	MALE	Head of Pancreas	Whipple	G3	Stage IIB	T3	N1	MX	4	TCGA
TCGA-IB-7651	603	1	64	FEMALE	Head of Pancreas	Whipple	G2	Stage IIB	T3	N1	M0	2.9	TCGA
TCGA-3A-A9IX	1037	0	40	MALE	Head of Pancreas	Whipple	G2	Stage IA	T1	N0	MX	2	TCGA
TCGA-F2-7273	360	0	54	MALE	Head of Pancreas	Whipple	G3	Stage IIB	T3	N1	M0	4.2	TCGA
TCGA-2J-AAB8	80	0	71	MALE	Head of Pancreas	Whipple	G3	Stage IIB	T3	N1	M0	3.5	TCGA
TCGA-HZ-8636	545	1	58	FEMALE	Tail of Pancreas	Other Method (please specify)	G3	Stage IV	T3	N0	M1	9	TCGA
TCGA-YH-A8SY	388	0	73	FEMALE	Head of Pancreas	Whipple	G2	unknow	T3	N1	MX	4.1	TCGA
TCGA-F2-6880	295	0	70	MALE	Head of Pancreas	Whipple	G1	Stage IIB	T3	N1	M0	2.2	TCGA
TCGA-2J-AABO	440	0	43	MALE	Head of Pancreas	Whipple	G2	Stage IIB	T3	N1	M0	4.6	TCGA
TCGA-IB-A6UG	41	1	65	MALE	Head of Pancreas	Whipple	G3	Stage IIB	T3	N1	M0	3	TCGA
TCGA-US-A779	511	1	54	FEMALE	Head of Pancreas	Whipple	G1	Stage IIB	T3	N1b	MX	3	TCGA
TCGA-HZ-7920	236	1	71	MALE	Head of Pancreas	Whipple	G2	Stage IB	T2	N0	MX	3.2	TCGA
TCGA-FZ-5926	541	1	73	FEMALE	Head of Pancreas	Whipple	G2	Stage III	T3	N1	M0	1.5	TCGA
TCGA-FB-A545	385	0	72	FEMALE	Body of Pancreas	Distal Pancreatectomy	G2	Stage IIB	T3	N1	M0	unknow	TCGA
TCGA-LB-A7SX	393	1	74	FEMALE	Head of Pancreas	Whipple	G2	Stage IIB	T3	N1	MX	2.5	TCGA
TCGA-HV-A5A5	289	0	61	FEMALE	Head of Pancreas	Other Method (please specify)	G2	Stage IIB	T3	N1	M0	unknow	TCGA
TCGA-HZ-8003	596	1	65	FEMALE	Head of Pancreas	Whipple	G2	Stage IIB	T3	N1	MX	2.8	TCGA
TCGA-IB-AAUQ	183	1	50	MALE	Tail of Pancreas	Distal Pancreatectomy	G2	Stage IIB	T3	N1	M0	4.5	TCGA
TCGA-FB-AAQ1	123	1	49	MALE	Head of Pancreas	Whipple	G2	Stage IIB	T3	N1	MX	6	TCGA
TCGA-HZ-8317	378	1	69	FEMALE	Head of Pancreas	Whipple	G1	Stage IIB	T3	N1	MX	3.1	TCGA
TCGA-2J-AABA	607	1	55	MALE	Head of Pancreas	Whipple	G2	Stage IIB	T3	N1	M0	4.3	TCGA
TCGA-2J-AABV	652	1	74	MALE	Head of Pancreas	Whipple	G4	Stage IIB	T3	N1	M0	4.1	TCGA
TCGA-2L-AAQM	1383	0	52	MALE	Other (please specify)	Distal Pancreatectomy	G1	Stage IIB	T3	N1	MX	14	TCGA
TCGA-H6-8124	392	0	56	FEMALE	Head of Pancreas	Whipple	G3	Stage IIB	T3	N1	M0	3	TCGA
TCGA-XD-AAUG	420	0	66	FEMALE	Other (please specify)	Other Method (please specify)	G2	Stage IV	T3	N1	M1	3.2	TCGA
TCGA-IB-7887	110	1	62	FEMALE	Head of Pancreas	Whipple	G2	Stage IIB	T3	N1	M0	5.5	TCGA
TCGA-IB-7652	724	0	49	FEMALE	Body of Pancreas	Distal Pancreatectomy	G2	Stage IIB	T3	N1	M0	4.2	TCGA
TCGA-IB-A5SQ	219	1	56	FEMALE	Head of Pancreas	Whipple	G2	Stage IB	T2	N0	M0	2.5	TCGA
TCGA-F2-7276	216	1	64	MALE	Head of Pancreas	Whipple	G1	Stage IIB	T3	N1	M0	5.5	TCGA
TCGA-HZ-A4BK	657	0	72	MALE	Head of Pancreas	Whipple	G3	Stage IIB	T3	N1	MX	4.7	TCGA
TCGA-3A-A9IZ	308	1	47	MALE	Head of Pancreas	Whipple	G2	Stage IIB	T3	N1	MX	4	TCGA
TCGA-IB-7886	123	1	80	MALE	Head of Pancreas	Whipple	G3	Stage IIB	T3	N1	M0	6	TCGA
TCGA-IB-AAUV	404	0	49	MALE	Head of Pancreas	Whipple	G2	Stage IIB	T3	N1	M0	4.8	TCGA
TCGA-2J-AAB4	729	0	48	MALE	Other (please specify)	Distal Pancreatectomy	G2	Stage IIB	T2	N1	M0	6.8	TCGA
TCGA-US-A77J	568	1	81	FEMALE	Head of Pancreas	Whipple	G2	Stage IIB	T3	N1b	MX	2.5	TCGA
TCGA-Q3-A5QY	416	0	58	MALE	Head of Pancreas	Whipple	G2	Stage IIB	T3	N1	MX	2.7	TCGA
TCGA-IB-7646	145	1	60	MALE	Head of Pancreas	Whipple	G2	Stage IIB	T3	N1	M0	4.5	TCGA
TCGA-HZ-A77O	160	1	77	FEMALE	Head of Pancreas	Whipple	G2	Stage IIB	T2	N1	MX	2.8	TCGA
TCGA-2J-AABK	484	0	71	MALE	Other (please specify)	Whipple	G2	Stage IIB	T3	N1	M0	2.8	TCGA
TCGA-HV-A5A4	232	0	72	FEMALE	Body of Pancreas	Distal Pancreatectomy	G2	Stage IIA	T3	N0	MX	unknow	TCGA
TCGA-2J-AAB6	293	1	75	MALE	Body of Pancreas	Distal Pancreatectomy	G2	Stage IIA	T3	N0	M0	5	TCGA
TCGA-2J-AABT	319	0	72	FEMALE	Head of Pancreas	Whipple	G2	Stage IIB	T3	N1	M0	4.5	TCGA
TCGA-HZ-A77Q	33	0	55	FEMALE	Head of Pancreas	Whipple	G2	Stage IIB	T3	N1	MX	2.8	TCGA
TCGA-IB-7893	117	1	64	MALE	Body of Pancreas	Distal Pancreatectomy	G3	Stage IIA	T3	N0	M0	7	TCGA
TCGA-3E-AAAY	2285	0	67	MALE	Other (please specify)	Other Method (please specify)	G3	Stage IIB	T3	N1	MX	3	TCGA
TCGA-HZ-7922	4	0	61	FEMALE	Head of Pancreas	Whipple	G1	Stage IIB	T3	N1	MX	3	TCGA
TCGA-RB-A7B8	466	1	81	FEMALE	Head of Pancreas	Whipple	G2	Stage IIB	T3	N1	MX	2.3	TCGA
TCGA-HZ-7289	661	1	77	MALE	Head of Pancreas	Whipple	G1	Stage IIB	T3	N1	MX	4.5	TCGA
TCGA-YY-A8LH	2016	0	61	FEMALE	Tail of Pancreas	Other Method (please specify)	G3	Stage IIB	T3	N1	MX	4.2	TCGA
TCGA-HZ-7923	314	0	65	MALE	Head of Pancreas	Whipple	G2	Stage IIA	T3	N0	MX	3	TCGA
TCGA-H8-A6C1	671	0	53	MALE	Head of Pancreas	Whipple	G2	Stage IIA	T3	N0	MX	3.1	TCGA
TCGA-US-A77G	12	1	64	MALE	Head of Pancreas	Whipple	G2	Stage IIB	T3	N1	MX	2	TCGA
TCGA-3A-A9IC	738	1	61	FEMALE	Head of Pancreas	Whipple	G2	Stage IIB	T3	N1	MX	4	TCGA
TCGA-IB-A5ST	635	0	64	FEMALE	Head of Pancreas	Whipple	G2	Stage IIB	T3	N1	M0	3.2	TCGA
TCGA-HZ-8637	517	1	76	FEMALE	Head of Pancreas	Whipple	G3	Stage IIB	T3	N1	MX	3.4	TCGA
TCGA-FZ-5920	61	1	52	MALE	Head of Pancreas	Whipple	G3	Stage IIB	T3	N1	M0	3.5	TCGA
TCGA-IB-AAUW	230	1	63	FEMALE	Head of Pancreas	Whipple	G3	Stage IIB	T3	N1	M0	3.5	TCGA
TCGA-3A-A9I9	634	1	67	MALE	Head of Pancreas	Whipple	G2	Stage IIA	T3	N0	MX	2.5	TCGA
TCGA-2J-AABR	438	0	60	FEMALE	Other (please specify)	Whipple	G3	Stage IIA	T3	N0	M0	3.2	TCGA
TCGA-H6-A45N	397	1	88	FEMALE	Tail of Pancreas	Distal Pancreatectomy	G3	Stage IIB	T3	N1	MX	9	TCGA
TCGA-FB-AAQ3	31	1	65	FEMALE	Head of Pancreas	Whipple	G2	Stage IIB	T3	N1	MX	2.5	TCGA
TCGA-HV-AA8X	532	1	75	FEMALE	Body of Pancreas	Distal Pancreatectomy	G2	Stage IIB	T2	N1	MX	unknow	TCGA
TCGA-IB-8126	75	0	79	FEMALE	Head of Pancreas	Whipple	G1	Stage III	T4	N1	M0	3.5	TCGA
TCGA-HV-A7OP	978	0	72	MALE	Head of Pancreas	Whipple	GX	Stage IIB	T3	N1	M0	6.5	TCGA
TCGA-F2-6879	334	1	57	MALE	Head of Pancreas	Whipple	G2	Stage IIB	T3	N1	M0	4.5	TCGA
TCGA-S4-A8RO	525	0	75	FEMALE	Head of Pancreas	Whipple	G2	Stage IIB	T3	N1	MX	4	TCGA
TCGA-HZ-A49H	491	0	68	FEMALE	Head of Pancreas	Whipple	G2	Stage IIB	T3	N1	MX	2.8	TCGA
TCGA-L1-A7W4	278	1	48	FEMALE	Head of Pancreas	Whipple	G3	Stage IIB	T3	N1	M0	2.8	TCGA
TCGA-RL-AAAS	9	0	60	FEMALE	Head of Pancreas	Whipple	G2	Stage IB	T2	N0	M0	2	TCGA
TCGA-XN-A8T3	951	0	67	MALE	Head of Pancreas	Whipple	G2	Stage IB	T2	N0	M0	2.4	TCGA
TCGA-IB-AAUN	144	1	74	FEMALE	Head of Pancreas	Whipple	G2	Stage IB	T2	N0	M0	2.3	TCGA
TCGA-HZ-8005	120	1	81	MALE	Other (please specify)	Whipple	G3	Stage IIB	T3	N1	MX	4.5	TCGA
TCGA-XD-AAUL	405	0	56	MALE	Head of Pancreas	Whipple	G2	Stage IIA	T3	N0	MX	2	TCGA
TCGA-IB-AAUP	431	0	68	MALE	Head of Pancreas	Other Method (please specify)	G2	Stage IIB	T3	N1	M0	2.7	TCGA
TCGA-HV-A5A6	2036	1	65	FEMALE	Head of Pancreas	unknow	G1	Stage IIB	T3	N1b	M0	unknow	TCGA
TCGA-HZ-8519	454	0	73	MALE	Head of Pancreas	Whipple	G3	Stage IA	T1	N0	MX	1.8	TCGA
TCGA-IB-7885	977	0	78	FEMALE	Head of Pancreas	Whipple	G2	Stage IIB	T3	N1	M0	2.4	TCGA
TCGA-2L-AAQL	292	1	82	MALE	Head of Pancreas	Whipple	G3	Stage IIB	T3	N1	MX	4	TCGA
TCGA-IB-7644	394	1	65	FEMALE	Head of Pancreas	Whipple	G2	Stage IV	T3	N1	M1	2.3	TCGA
TCGA-IB-7889	481	1	85	FEMALE	Head of Pancreas	Whipple	G1	Stage IIB	T3	N1	M0	2.5	TCGA
TCGA-HZ-7919	593	1	52	FEMALE	Head of Pancreas	Whipple	G2	Stage IIB	T3	N1	M0	4	TCGA
DO49204	156	1		MALE	Unknow	Unknow	Unknow	Unknow	Unknow	Unknow	Unknow	Unknow	ICGC
DO49198	251	1		FEMALE	Unknow	Unknow	Unknow	Unknow	Unknow	Unknow	Unknow	Unknow	ICGC
DO49199	1095	1		MALE	Unknow	Unknow	Unknow	Unknow	Unknow	Unknow	Unknow	Unknow	ICGC
DO49193	1	1		MALE	Unknow	Unknow	Unknow	Unknow	Unknow	Unknow	Unknow	Unknow	ICGC
DO49178	27	1		MALE	Unknow	Unknow	Unknow	Unknow	Unknow	Unknow	Unknow	Unknow	ICGC
DO49185	179	0		MALE	Unknow	Unknow	Unknow	Unknow	Unknow	Unknow	Unknow	Unknow	ICGC
DO49183	429	1		FEMALE	Unknow	Unknow	Unknow	Unknow	Unknow	Unknow	Unknow	Unknow	ICGC
DO49184	455	1		MALE	Unknow	Unknow	Unknow	Unknow	Unknow	Unknow	Unknow	Unknow	ICGC
DO49181	1534	1		MALE	Unknow	Unknow	Unknow	Unknow	Unknow	Unknow	Unknow	Unknow	ICGC
DO49168	149	0		MALE	Unknow	Unknow	Unknow	Unknow	Unknow	Unknow	Unknow	Unknow	ICGC
DO49166	222	0		FEMALE	Unknow	Unknow	Unknow	Unknow	Unknow	Unknow	Unknow	Unknow	ICGC
DO49175	414	1		MALE	Unknow	Unknow	Unknow	Unknow	Unknow	Unknow	Unknow	Unknow	ICGC
DO49172	1021	1		FEMALE	Unknow	Unknow	Unknow	Unknow	Unknow	Unknow	Unknow	Unknow	ICGC
DO49170	197	0		MALE	Unknow	Unknow	Unknow	Unknow	Unknow	Unknow	Unknow	Unknow	ICGC
DO49164	272	0		MALE	Unknow	Unknow	Unknow	Unknow	Unknow	Unknow	Unknow	Unknow	ICGC
DO49138	230	1		MALE	Unknow	Unknow	Unknow	Unknow	Unknow	Unknow	Unknow	Unknow	ICGC
DO49137	232	0		FEMALE	Unknow	Unknow	Unknow	Unknow	Unknow	Unknow	Unknow	Unknow	ICGC
DO49135	270	0		MALE	Unknow	Unknow	Unknow	Unknow	Unknow	Unknow	Unknow	Unknow	ICGC
DO49133	188	0		FEMALE	Unknow	Unknow	Unknow	Unknow	Unknow	Unknow	Unknow	Unknow	ICGC
DO49129	337	0		MALE	Unknow	Unknow	Unknow	Unknow	Unknow	Unknow	Unknow	Unknow	ICGC
DO49127	392	0		FEMALE	Unknow	Unknow	Unknow	Unknow	Unknow	Unknow	Unknow	Unknow	ICGC
DO49130	351	0		FEMALE	Unknow	Unknow	Unknow	Unknow	Unknow	Unknow	Unknow	Unknow	ICGC
DO49113	413	0		FEMALE	Unknow	Unknow	Unknow	Unknow	Unknow	Unknow	Unknow	Unknow	ICGC
DO49090	152	1		FEMALE	Unknow	Unknow	Unknow	Unknow	Unknow	Unknow	Unknow	Unknow	ICGC
DO49079	332	1		MALE	Unknow	Unknow	Unknow	Unknow	Unknow	Unknow	Unknow	Unknow	ICGC
DO49078	465	1		MALE	Unknow	Unknow	Unknow	Unknow	Unknow	Unknow	Unknow	Unknow	ICGC
DO49087	260	1		FEMALE	Unknow	Unknow	Unknow	Unknow	Unknow	Unknow	Unknow	Unknow	ICGC
DO49080	83	0		MALE	Unknow	Unknow	Unknow	Unknow	Unknow	Unknow	Unknow	Unknow	ICGC
DO49076	480	1		MALE	Unknow	Unknow	Unknow	Unknow	Unknow	Unknow	Unknow	Unknow	ICGC
DO49074	168	1		MALE	Unknow	Unknow	Unknow	Unknow	Unknow	Unknow	Unknow	Unknow	ICGC
DO34504	257	1		MALE	Unknow	Unknow	Unknow	Unknow	Unknow	Unknow	Unknow	Unknow	ICGC
DO33168	8	1		FEMALE	Unknow	Unknow	Unknow	Unknow	Unknow	Unknow	Unknow	Unknow	ICGC
DO34448	719	1		FEMALE	Unknow	Unknow	Unknow	Unknow	Unknow	Unknow	Unknow	Unknow	ICGC
DO33128	423	1		MALE	Unknow	Unknow	Unknow	Unknow	Unknow	Unknow	Unknow	Unknow	ICGC
DO34432	400	1		FEMALE	Unknow	Unknow	Unknow	Unknow	Unknow	Unknow	Unknow	Unknow	ICGC
DO33472	388	1		FEMALE	Unknow	Unknow	Unknow	Unknow	Unknow	Unknow	Unknow	Unknow	ICGC
DO33488	844	0		MALE	Unknow	Unknow	Unknow	Unknow	Unknow	Unknow	Unknow	Unknow	ICGC
DO33480	1054	0		MALE	Unknow	Unknow	Unknow	Unknow	Unknow	Unknow	Unknow	Unknow	ICGC
DO34785	721	0		FEMALE	Unknow	Unknow	Unknow	Unknow	Unknow	Unknow	Unknow	Unknow	ICGC
DO34793	427	1		MALE	Unknow	Unknow	Unknow	Unknow	Unknow	Unknow	Unknow	Unknow	ICGC
DO34728	508	0		FEMALE	Unknow	Unknow	Unknow	Unknow	Unknow	Unknow	Unknow	Unknow	ICGC
DO34720	555	0		MALE	Unknow	Unknow	Unknow	Unknow	Unknow	Unknow	Unknow	Unknow	ICGC
DO33408	909	0		FEMALE	Unknow	Unknow	Unknow	Unknow	Unknow	Unknow	Unknow	Unknow	ICGC
DO34736	203	1		FEMALE	Unknow	Unknow	Unknow	Unknow	Unknow	Unknow	Unknow	Unknow	ICGC
DO33400	1043	0		FEMALE	Unknow	Unknow	Unknow	Unknow	Unknow	Unknow	Unknow	Unknow	ICGC
DO33392	1014	0		MALE	Unknow	Unknow	Unknow	Unknow	Unknow	Unknow	Unknow	Unknow	ICGC
DO33376	909	0		FEMALE	Unknow	Unknow	Unknow	Unknow	Unknow	Unknow	Unknow	Unknow	ICGC
DO34680	99	1		MALE	Unknow	Unknow	Unknow	Unknow	Unknow	Unknow	Unknow	Unknow	ICGC
DO33368	98	1		MALE	Unknow	Unknow	Unknow	Unknow	Unknow	Unknow	Unknow	Unknow	ICGC
DO34696	689	0		MALE	Unknow	Unknow	Unknow	Unknow	Unknow	Unknow	Unknow	Unknow	ICGC
DO33336	451	1		FEMALE	Unknow	Unknow	Unknow	Unknow	Unknow	Unknow	Unknow	Unknow	ICGC
DO33344	361	1		MALE	Unknow	Unknow	Unknow	Unknow	Unknow	Unknow	Unknow	Unknow	ICGC
DO34640	287	1		FEMALE	Unknow	Unknow	Unknow	Unknow	Unknow	Unknow	Unknow	Unknow	ICGC
DO34656	834	0		FEMALE	Unknow	Unknow	Unknow	Unknow	Unknow	Unknow	Unknow	Unknow	ICGC
DO34608	709	1		FEMALE	Unknow	Unknow	Unknow	Unknow	Unknow	Unknow	Unknow	Unknow	ICGC
DO34600	537	1		MALE	Unknow	Unknow	Unknow	Unknow	Unknow	Unknow	Unknow	Unknow	ICGC
DO34616	666	0		FEMALE	Unknow	Unknow	Unknow	Unknow	Unknow	Unknow	Unknow	Unknow	ICGC
DO34368	537	1		FEMALE	Unknow	Unknow	Unknow	Unknow	Unknow	Unknow	Unknow	Unknow	ICGC
DO34336	743	0		FEMALE	Unknow	Unknow	Unknow	Unknow	Unknow	Unknow	Unknow	Unknow	ICGC
DO34312	226	1		FEMALE	Unknow	Unknow	Unknow	Unknow	Unknow	Unknow	Unknow	Unknow	ICGC
DO34264	1144	1		FEMALE	Unknow	Unknow	Unknow	Unknow	Unknow	Unknow	Unknow	Unknow	ICGC
DO34240	236	1		MALE	Unknow	Unknow	Unknow	Unknow	Unknow	Unknow	Unknow	Unknow	ICGC
DO34288	220	1		FEMALE	Unknow	Unknow	Unknow	Unknow	Unknow	Unknow	Unknow	Unknow	ICGC
DO33984	847	0		MALE	Unknow	Unknow	Unknow	Unknow	Unknow	Unknow	Unknow	Unknow	ICGC
DO32900	768	1		MALE	Unknow	Unknow	Unknow	Unknow	Unknow	Unknow	Unknow	Unknow	ICGC
DO32887	359	1		FEMALE	Unknow	Unknow	Unknow	Unknow	Unknow	Unknow	Unknow	Unknow	ICGC
DO32860	1259	1		MALE	Unknow	Unknow	Unknow	Unknow	Unknow	Unknow	Unknow	Unknow	ICGC
DO32863	715	1		MALE	Unknow	Unknow	Unknow	Unknow	Unknow	Unknow	Unknow	Unknow	ICGC
DO32875	348	1		MALE	Unknow	Unknow	Unknow	Unknow	Unknow	Unknow	Unknow	Unknow	ICGC
DO32878	260	1		FEMALE	Unknow	Unknow	Unknow	Unknow	Unknow	Unknow	Unknow	Unknow	ICGC
DO32829	1874	1		FEMALE	Unknow	Unknow	Unknow	Unknow	Unknow	Unknow	Unknow	Unknow	ICGC
DO34945	189	1		MALE	Unknow	Unknow	Unknow	Unknow	Unknow	Unknow	Unknow	Unknow	ICGC
DO33600	854	0		FEMALE	Unknow	Unknow	Unknow	Unknow	Unknow	Unknow	Unknow	Unknow	ICGC
DO34905	1142	0		MALE	Unknow	Unknow	Unknow	Unknow	Unknow	Unknow	Unknow	Unknow	ICGC
DO34961	632	1		MALE	Unknow	Unknow	Unknow	Unknow	Unknow	Unknow	Unknow	Unknow	ICGC
DO34809	297	1		FEMALE	Unknow	Unknow	Unknow	Unknow	Unknow	Unknow	Unknow	Unknow	ICGC
DO34801	626	0		MALE	Unknow	Unknow	Unknow	Unknow	Unknow	Unknow	Unknow	Unknow	ICGC
DO34817	540	0		FEMALE	Unknow	Unknow	Unknow	Unknow	Unknow	Unknow	Unknow	Unknow	ICGC
DO33552	873	0		FEMALE	Unknow	Unknow	Unknow	Unknow	Unknow	Unknow	Unknow	Unknow	ICGC
DO33544	412	1		FEMALE	Unknow	Unknow	Unknow	Unknow	Unknow	Unknow	Unknow	Unknow	ICGC
DO34849	272	1		FEMALE	Unknow	Unknow	Unknow	Unknow	Unknow	Unknow	Unknow	Unknow	ICGC
DO33512	499	1		FEMALE	Unknow	Unknow	Unknow	Unknow	Unknow	Unknow	Unknow	Unknow	ICGC

## Sheet: S2
Table S2: Univariate Cox analysis of 95 m6A-related lncRNAs.
LncRNA	HR	HR.95L	HR.95H	P-value
AP000439.2	1.39429	1.09086	1.7821	0.00794146
CASC19	1.61875	1.28216	2.04371	5.1292e-05
AP005233.2	1.2457	1.08507	1.43012	0.00181477
AC244090.1	0.504619	0.339693	0.749621	0.000706164
ST3GAL5-AS1	0.208602	0.0547716	0.794476	0.021609
AC010809.2	0.433383	0.190751	0.98464	0.0458324
PRR34	0.291238	0.0890423	0.952577	0.0413186
LINC02041	1.5115	1.19928	1.90501	0.000466462
LINC01556	1.98364	1.08854	3.61477	0.0252833
TRAF3IP2-AS1	0.171806	0.0656173	0.449842	0.000334949
AL391069.2	0.483054	0.249793	0.934138	0.0305841
AC023906.5	2.02688	1.02319	4.01514	0.0427966
AC092171.3	0.527165	0.316813	0.877183	0.0137263
AC138356.1	0.0458139	0.00322962	0.649894	0.0227011
AC007786.1	0.168257	0.0342703	0.826091	0.0281429
AC025154.2	1.2476	1.00233	1.5529	0.0476149
LINC00847	0.495303	0.312645	0.784676	0.00276329
DIAPH2-AS1	2.28111	1.28769	4.04092	0.00470373
AC019186.1	3.93768	2.06001	7.52682	3.37874e-05
AC009065.2	1.37565	1.10508	1.71247	0.00431466
AC093904.2	2.36896	1.41498	3.96611	0.00103759
AC008147.2	1.63095	1.00169	2.65553	0.0492126
AC004687.1	0.61738	0.408135	0.9339	0.0223829
OVOL1-AS1	5.0764	1.83284	14.0601	0.00177444
MEG9	0.241847	0.100769	0.580436	0.00148401
PICART1	1.95088	1.09638	3.47137	0.0230317
AC009065.5	1.4227	1.13953	1.77624	0.00184894
LINC01814	1.81401	1.06004	3.10427	0.0298054
AC010175.1	0.221702	0.0735316	0.668443	0.00746576
LINC02014	2.36527	1.48567	3.76567	0.000285178
LINC01160	0.32517	0.129173	0.818554	0.0170778
AL008723.2	0.282579	0.0856933	0.931822	0.0378979
ZNF236-DT	0.173851	0.0674245	0.448269	0.000294332
AC005062.1	0.458818	0.262598	0.801656	0.00621055
HOXB-AS4	1.39712	1.02632	1.90189	0.0335808
AF111169.3	0.147559	0.0519671	0.418992	0.000326037
AC004923.4	1.62597	1.01731	2.5988	0.0421851
AC005775.1	0.410779	0.195696	0.862251	0.0186869
AC078923.1	3.06009	1.59644	5.86562	0.000754337
AC068580.2	1.75475	1.32265	2.32801	9.6667e-05
LINP1	1.43961	1.13124	1.83204	0.00305042
LINC01843	1.5137	1.07356	2.13428	0.0180355
CASC8	1.89376	1.44173	2.48753	4.45093e-06
AC008870.3	2.30169	1.16554	4.54533	0.0163417
AL353708.1	0.32298	0.121742	0.856864	0.0231908
AL049836.1	1.43145	1.06902	1.91674	0.0160374
AC015660.1	2.06297	1.49549	2.8458	1.02449e-05
AC093904.3	2.11137	1.26344	3.52838	0.00433795
C9orf139	0.01836	0.00181961	0.185254	0.000700082
TP53TG1	0.560155	0.37981	0.826133	0.00346182
PART1	0.158371	0.0348058	0.720612	0.0171346
AL139246.3	1.30945	1.03685	1.65372	0.0235826
SUGT1P4-STRA6LP	0.1627	0.0502312	0.526986	0.0024598
LINC00092	0.287897	0.0918666	0.902226	0.032638
AC106900.1	1.35873	1.01415	1.8204	0.0399673
ZNF710-AS1	0.509027	0.315979	0.820017	0.00550998
AC079015.1	0.107278	0.0193848	0.593688	0.0105502
AL451042.1	2.57991	1.43186	4.64845	0.00160539
LINC01091	0.462515	0.253502	0.843858	0.0119596
PCAT7	1.57	1.07184	2.2997	0.020548
LINC02600	0.359201	0.157961	0.816817	0.0145781
AL606489.1	1.43745	1.00365	2.05875	0.0477183
TRPC7-AS1	0.364854	0.200571	0.6637	0.000957381
LINC02004	2.32167	1.30339	4.13549	0.00424288
LINC02323	2.02455	1.37421	2.98266	0.000359835
AL049555.1	1.64882	1.23199	2.20668	0.000770844
AC099518.4	2.99922	1.18086	7.61762	0.0209144
SNAI3-AS1	0.186097	0.0695229	0.498141	0.000816458
MEG3	0.786837	0.648081	0.955302	0.0154383
AC005332.2	0.150468	0.0243687	0.929087	0.0414346
LINC01842	1.56895	1.02514	2.40122	0.0380495
LRRC8C-DT	0.235415	0.0920601	0.602001	0.00253311
AP003559.1	0.41432	0.215366	0.797069	0.00830562
HCG15	1.8989	1.13068	3.18907	0.0153396
PAN3-AS1	0.204995	0.0897934	0.467996	0.000168024
LINC02593	0.478894	0.271703	0.844082	0.0108922
LINC01410	0.350951	0.152921	0.805425	0.0134928
LINC00857	1.69366	1.22789	2.3361	0.0013221
FLRT1	0.239302	0.0614884	0.931321	0.0391518
AC022098.1	0.22058	0.0937423	0.519036	0.000536178
LINC01269	1.63637	1.19116	2.24797	0.00236866
DCST1-AS1	2.20267	1.41458	3.42981	0.00047402
AC007255.1	1.63626	1.0581	2.53034	0.0268382
LINC01133	1.31158	1.13311	1.51817	0.000278621
AC004990.1	1.44323	1.03935	2.00405	0.028496
AC023090.1	2.2606	1.56184	3.27197	1.53715e-05
TMEM254-AS1	0.180812	0.0608812	0.536995	0.00207356
AC018682.1	2.19707	1.03221	4.67647	0.0411292
CYP4A22-AS1	1.98696	1.19554	3.30228	0.00807276
AF117829.1	1.70551	1.21829	2.38756	0.00186871
AL162171.2	0.54159	0.327829	0.894736	0.0166561
ZNF582-AS1	0.420358	0.221633	0.797266	0.00796091
FAM83A-AS1	1.51899	1.20785	1.91029	0.000350602
AC068594.1	2.26746	1.11283	4.62008	0.0241738
AC097468.1	0.32587	0.153701	0.690892	0.00345149

## Sheet: S3
Table S3: Correlation analyses between the potential risk factors.
		Tumor_location	Age	Pathologic_T	Pathologic_N	Grade	Surgery_type	Tumor_size	riskScore
Pearson correlation	Tumor_location	1	0.144436	0.205804	0.306389	-0.0161803	-0.396977	0.0378049	-0.0738908
	Age	0.144436	1	0.077003	-0.0301452	0.063542	0.109383	-0.0957302	0.0521565
	Pathologic_T	0.205804	0.077003	1	0.350223	0.0744937	-0.132955	0.20393	0.15499
	Pathologic_N	0.306389	-0.0301452	0.350223	1	0.133621	-0.236655	0.136399	0.110036
	Grade	-0.0161803	0.063542	0.0744937	0.133621	1	0.0589943	-0.0404851	0.0586436
	Surgery_type	-0.396977	0.109383	-0.132955	-0.236655	0.0589943	1	-0.0122093	-0.098023
	Tumor_size	0.0378049	-0.0957302	0.20393	0.136399	-0.0404851	-0.0122093	1	0.0816905
	riskScore	-0.0738908	0.0521565	0.15499	0.110036	0.0586436	-0.098023	0.0816905	1
Sig. (1-tail)	Tumor_location		0.0337743	0.00440803	3.86139e-05	0.419287	9.25689e-08	0.316994	0.175788
	Age	0.0337743		0.165802	0.352119	0.211628	0.0836019	0.113525	0.255564
	Pathologic_T	0.00440803	0.165802		2.6281e-06	0.173824	0.0463483	0.00473298	0.0248138
	Pathologic_N	3.86139e-05	0.352119	2.6281e-06		0.0455297	0.00125359	0.0422372	0.0823341
	Grade	0.419287	0.211628	0.173824	0.0455297		0.228629	0.305059	0.229971
	Surgery_type	9.25689e-08	0.0836019	0.0463483	0.00125359	0.228629		0.438916	0.108032
	Tumor_size	0.316994	0.113525	0.00473298	0.0422372	0.305059	0.438916		0.151462
	riskScore	0.175788	0.255564	0.0248138	0.0823341	0.229971	0.108032	0.151462
